# Supplementary material for: Meta-Analysis and Systematic Review of the Thermal Stress Response: Gallus gallus domesticus Show Low Immune Responses During Heat Stress
Source: Front Physiol. 2022 Jan 28;13:809648. doi: 10.3389/fphys.2022.809648 (PMC8832064; doi:10.3389/fphys.2022.809648)
Supplement: Supplementary file 2 [file Data_Sheet_2.xlsx]

## Sheet: PEDro criteria
	Eligibility criteria specified	26
	Random allocation	27
	Concealed allocation	23
	Groups similar at baseline	22
	Subject blinding	26
	Therapist blinding	3
	Assessor blinding	2
	Less than 15% dropouts	25
	Intention-to-treat analysis	1
	Between-group statistical comparisons	26
	Point measures and variability data	26

## Sheet: Weight gain
	Author	control	c.number	heat	h.number
	Siddiqui 2021	1346.34	2366.83	710.7	1634.67
	Siddiqui 2020	1350	2400	700	1430
	Goo 2019	1028	1918	806	1701
	Kikusato 2021	2510	3031	1889	2428
	Ghanima 2019(a)	1811.5	2156.2	1696.8	2040.5
	Ghanima 2019(b)	1943.7	2285.4	1835.7	2180
	Jiang 2021	60.5	2170.5	33.6	1825.2
	Ruff 2020	2880.44	2921.48	1647.43	1687.26
	Ruff 2021	2872.32	2913.48	1673	1714.69
	Liu 2019	992	1396	720	1113

## Sheet: Lymphatic organ
	Bursa Fabricious
	Author	control	c.number	heat	h.number
	Chegni et al., 2017	0.186	70.2	0.115	58.6
	Zhang et al., 2018	3.37	223.05	2.92	170.22
	He et al., 2019	1.84	223.05	0.91	170.22
	Abudabos et al., 2021	0.132	70.6	0.144	70.3
	Hosseini-Vashan et al., 2015	0.28	2320.6	0.25	2080.8
	Hirakawa et al., 2020	4.3	1800	0.5	1300
	Saad et al., 2021	0.09	75.83	0.06	72.59
	Zhang et al., 2018 (a)	0.58	90	0.52	90
	Spleen
	Author	control	c.number	heat	h.number
	Chegni et al., 2017	0.129	70.2	0.091	58.6
	Zhang et al., 2018	3.57	223.05	2.46	170.22
	He et al., 2019	1.25	223.05	0.92	170.22
	Abudabos et al., 2021	0.106	70.6	0.088	70.3
	Hosseini-Vashan et al., 2015	0.43	2320.6	0.38	2080.8
	Hirakawa et al., 2020	2.5	1800	0.9	1300
	Saad et al., 2021	0.19	75.83	0.09	72.59
	Zhang et al., 2018 (a)	1.52	90	1.11	90
	Thymus
	Author	control	c.number	heat	h.number
	Chegni et al., 2017	0.391	70.2	0.245	58.6
	Zhang et al., 2018	6.66	223.05	5.74	170.22
	He et al., 2019	3.47	223.05	1.2	170.22
	Abudabos et al., 2021	0.22	70.6	0.218	70.3
	Hirakawa et al., 2020	8.2	1800	2.1	1300
	Saad et al., 2021	0.38	2444.33	0.29	2035.33
	Zhang et al., 2018 (a)	4.18	90	3.79	90

## Sheet: Immunoglobulin 
		IgA
		Author	control	c.number	heat	h.number
		Attia and Hassan, 2017	75	1291	80.5	1310.5
		Song et al., 2018	58.28	123.42	46.39	95.25
		Awad et al., 2019	0.23	0.45	0.22	0.57
		Calefi et al., 2016	500.5	891.39	250.32	770.35
		Hirakawa et al., 2020	0.2	2.2	0.1
		Hamidi et al., 2021	0.397	2.143	0.316	1.838
		Alhotan et al., 2021	76.8	120.36	40.5	120.39
		IgG
		Author	control	c.number	heat	h.number
		Chegini et al., 2017	941.17	968.52	936.84	960.98
		Attia and Hassan, 2017	969	1291	975	1310.5
		Song et al., 2018	65.14	123.42	48.86	95.25
		Hosseini-Vashan etal., 2015	2.7	8.3	2.3	7.8
		Honda et al., 2015	2544	3068	2169	3068
		Hamidi et al., 2021	0.711	2.143	0.591	1.838
		IgM
		Author	control	c.number	heat	h.number
		Chegini et al., 2017	27.35	968.52	24.14	960.98
		Attia and Hassan, 2017	247	1291	255	1310.5
		Awad et al., 2019	0.22	0.45	0.35	0.57
		Calefi et al., 2016	390.89	891.39	520.03	770.35
		Hosseini-Vashan etal., 2015	5.7	8.3	5.5	7.8
		Hirakawa et al., 2020	0.1	2.2	0.1	2.3
		Honda et al., 2015	524	3068	788.8	2957.8
		Hamidi et al., 2021	1.035	2.143	0.931	1.838

## Sheet: Mortality
		Author	control	c.number	heat	h.number
		Zampiga et al., 2021	1.63	4.66	3.03	4.66
		Awad et al., 2019	10	41.4	31.4	41.4
		Beckford et al., 2020	0	15	15	15
		Vesco et al., 2015	1.2	3.8	2.6	3.8
		Saad et al., 2021	3.33	10	6.67	10
		jiang et al., 2020	2.5	30	27.5	30
